# Supplementary material for: Sex- and Age-Associated Differences in Genomic Alterations among Patients with Advanced Non-Small Cell Lung Cancer (NSCLC)
Source: Cancers (Basel). 2024 Jun 27;16(13):2366. doi: 10.3390/cancers16132366 (PMC11240325; doi:10.3390/cancers16132366)
Supplement: Supplementary file 1 [file cancers-16-02366-s001.zip]

Archive with 1 entries (1 files):
- cancers-2983471-supplementary.pdf
